# Supplementary material for: Boosting Health Benefits in Vegetables: A Novel Ultraviolet B (UVB) Device for Rapid At-Home Enhancement of Phytochemicals and Bioactivity
Source: Foods. 2024 Oct 18;13(20):3311. doi: 10.3390/foods13203311 (PMC11507927; doi:10.3390/foods13203311)
Supplement: Supplementary file 1 [file foods-13-03311-s001.zip]

Archive with 1 entries (1 files):
- foods-3257180-supplementary.pdf
